# Supplementary material for: Discovery of Substituted Di(pyridin-2-yl)-1,2,4-thiadiazol-5-amines as Novel Macrofilaricidal Compounds for the Treatment of Human Filarial Infections
Source: J Med Chem. 2022 Aug 16;65(16):11388–403. doi: 10.1021/acs.jmedchem.2c00960 (PMC9421654; doi:10.1021/acs.jmedchem.2c00960)
Supplement: Supplementary file 2 — jm2c00960_si_002.csv [file jm2c00960_si_002.csv]

Compound_ID	SMILES	O. gutturosa EC50 (uM) motility inhibition	O. gutturosa EC50 (uM) MTT viability inhibition	measured logD	Kinetic solubility (uM)	hERG IC50 (uM)	O. volvulus L5 % inhibition of motility Day 21 (1uM)	O. volvulus L5 % inhibition of viability Day 21 (1uM)	MW	XLogP	HAC	LE	LLE
1	COc1ccc(nc1)Nc1nc(cs1)-c1ccccn1	0.27	0.94						284.34	2.73	20	0.45
2	COc1ccc(nc1)Nc1nc(ns1)-c1ccccn1	1.7	1.5		62.7				285.32	2.63	20	0.39
3	Cc1cccnc1Nc1nc(ns1)-c1ccc(cn1)OC1CCOCC1	0.027	0.24	2.2	7.3	19			369.44	3.38	26	0.40	5.37
4	Cc1cccnc1Nc1nnc(s1)-c1ccc(cn1)OC1CCOCC1	>12		2.7	0.4				369.44	3.38	26	0.26	2.22
5	Cc1cccnc1Nc1nsc(n1)-c1ccc(cn1)OC1CCOCC1			2.15	182				369.44	3.38	26	0.00
6	Cc1cccnc1Nc1nc(no1)-c1ccc(cn1)OC1CCOCC1	0.072	4.06	1.7	57.5				353.38	2.48	26	0.37	5.44
7	Cc1cccnc1Nc1nnc(o1)-c1ccc(cn1)OC1CCOCC1	0.935	6.5	1.55	12.8				353.38	2.81	26	0.32	4.48
8	Cc1cccnc1Nc1nnc([nH]1)-c1ccc(cn1)OC1CCOCC1	0.009	0.004	2	201.7				352.39	2.58	26	0.42	6.05
9	N(c1ccccn1)c1nc(ns1)-c1ccccn1	0.155	1.1	1.8	8.2				255.3	2.67	18	0.52	5.01
10	CC(C)Oc1ccc(nc1)-c1nsc(n1)Nc1ncccc1C	0.055	0.013	2.88	3.2	>30			327.4	3.83	23	0.43	4.38
11	Cc1cccnc1Nc1nc(ns1)-c1ccc(cn1)OC1CC1	0.106	0.02	3.4	1.84	>30	100	100	325.39	3.48	23	0.41	3.57
12	Cc1cccnc1Nc1nc(ns1)-c1ccc(cn1)OC1CC2(C1)CN(C2)C1CC1	0.393	0.033	2.1	13.08	0.203			420.53	3.57	30	0.29	4.31
13	Cc1cccnc1Nc1nc(ns1)-c1ccc(cn1)C#N	5.8	20	2.75	0.55				294.33	2.67	21	0.34	2.49
14	Cc1cccnc1Nc1nc(ns1)-c1cc(ccn1)C#N	3.1	4.5	2	2.55				294.33	2.67	21	0.36	3.51
15	CC(C)Oc1cnc(cc1C#N)-c1nsc(n1)Nc1ncccc1C	1.37	0.71	2.3	0.3	>30			352.41	3.55	25	0.32	3.56
16	CN(C)C(=O)c1ccnc(c1)-c1nsc(n1)Nc1ncccc1C	3.28	1.1	1.9	26.5				340.4	2.86	24	0.31	3.58
17	CC(C)Oc1cnc(cc1C(=O)N(C)C)-c1nsc(n1)Nc1ncccc1C	0.626	0.5	2.3	154.5				398.48	3.74	28	0.30	3.90
18	CN(C)C(=O)c1ccc(nc1)-c1nsc(n1)Nc1ncccc1C	0.062	0.087	1.7	73.2	>30			340.4	2.86	24	0.41	5.51
19	Cc1cccnc1Nc1nc(ns1)-c1ccc(cn1)OC1CCN(CC1)C1CC1	0.064	0.19	3.3	3.05	3.46			408.52	3.95	29	0.34	3.89
20	Cc1cccnc1Nc1nc(ns1)-c1ccc(cn1)OC1CCN(CC1(F)F)C1CC1	0.236	0.3	2.8		>30			444.5	4.17	31	0.29	3.83
21	Cc1cccnc1-c1nsc(n1)Nc1ccc(cn1)N1CCCC1	0.044	0.14	2.65	2.17				338.43	3.4	24	0.42	4.71
22	CN1CCC(CC1)c1ccnc(c1)-c1nsc(n1)Nc1ncccc1C	0.198		2	184.2				366.48	3.63	26	0.35	4.70
23	CC(C)c1cccnc1Nc1nc(ns1)-c1ccc(cn1)OC1CC1	0.038	0.012	2.5	0.2		100	100	353.44	4.33	25	0.40	4.92
24	CC(C)Oc1cnc(cc1C(F)(F)F)-c1nsc(n1)Nc1ncccc1C(C)C	0.051	0.75	2.9	1.05				423.46	5.67	29	0.34	4.39
25	CC(C)Oc1ccc(nc1)-c1nsc(n1)Nc1ncccc1C(C)C	0.099	0.54	2.85	2.58				355.46	4.67	25	0.38	4.15
26	Cc1ccnc(c1)-c1nsc(n1)Nc1ncccc1C(F)(F)F	0.029	0.069	2.45	0.9	>30			337.32	3.94	23	0.45	5.09
27	CC(C)c1ccnc(c1)-c1nsc(n1)Nc1ncccc1C(F)(F)F	0.01	0.069	2.5	1.6				365.38	4.79	25	0.44	5.50
28	COc1cccnc1Nc1nc(ns1)-c1ccc(cn1)OC(C)C	0.076	0.62	1.7	7.25				343.4	3.51	24	0.40	5.42
29	COc1cccnc1Nc1nc(ns1)-c1cc(ccn1)C	0.121	0.88	2.1	26.5				299.35	2.91	21	0.45	4.82
30	CNc1cccnc1Nc1nc(ns1)-c1ccc(cn1)OC(C)C	0.219	0.59	2.9	1.9	16			342.42	3.2	24	0.38	3.76
31	CC(C)Oc1ccc(nc1)-c1nsc(n1)Nc1ncccc1N(C)C	0.083	0.24	3.23	22.5	8	100	100	356.45	3.51	25	0.39	3.85
32	CN(C)c1cccnc1Nc1nc(ns1)-c1ccc(cn1)OC1CC1	0.743	0.56	2.5	8.92		100	83	354.43	3.17	25	0.33	3.63
33	CC(C)Oc1cc(ncc1C(F)(F)F)-c1nsc(n1)Nc1ncccc1N(C)C	0.852	0.83	3	1.43				424.44	4.51	29	0.29	3.07
34	CC(C)Oc1cnc(cc1C(F)(F)F)-c1nsc(n1)Nc1ncccc1N(C)C	0.036	0.53	2.9	0				424.44	4.51	29	0.35	4.54
35	CC(C)c1ccnc(c1)-c1nsc(n1)Nc1cc(ccn1)C(F)(F)F	0.05	0.15	3	0				365.38	4.79	25	0.40	4.30
36	CN1CCC(CC1)Oc1ccc(nc1)Nc1nc(ns1)-c1ccccn1	1.12	1.4	1.7	193.4				368.46	3.1	26	0.31	4.25
37	CC(C)Oc1ccc(nc1)-c1nsc(n1)Nc1cc(c(cn1)C(C)C)C(F)(F)F	0.053	0.3	2.8	1				423.46	5.67	29	0.34	4.48
38	CC(C)c1cnc(cc1C(F)(F)F)Nc1nc(ns1)-c1ncccc1OC1CC1	0.017	<0.015	2.95	1.03				421.44	5.32	29	0.37	4.82
39	CC(C)Oc1cnc(cn1)-c1nsc(n1)Nc1ncccc1C	0.286	1.1	3.1	2.1				328.39	2.92	23	0.39	3.44
40	CC(C)Oc1cnc(nc1)-c1nsc(n1)Nc1ncccc1C	2.35	2.9	2.9	12.3				328.39	3.45	23	0.33	2.73
41	CC(C)Oc1ccc(nc1)-c1nsc(n1)Nc1nccnc1C	0.058	<0.190	2.7	24.48				328.39	2.43	23	0.43	4.54
42	CC(C)Oc1ccc(nc1)-c1nsc(n1)N(C)c1ncccc1C	0.212	0.357	2.35	33.5				341.43	4.21	24	0.38	4.32
43	CC(C)Oc1ccc(nc1)-c1nsc(n1)N(C(C)C)c1ncccc1C	3.3	3.4	3.1	118.1				369.48	5.12	26	0.29	2.38
44	CC(C)Oc1ccc(nc1)-c1nsc(n1)N(C)c1ncccc1C(C)C	1.67	1.4	3	121				369.48	5.05	26	0.30	2.78
45	CN(C(=O)C)c1ccc(nc1)-c1nsc(n1)Nc1ncccc1C	11.9	5.7	1.7	2.35				340.4	3.16	24	0.28	3.22
46	CC(C)Oc1ccc(nc1)-c1nsc(n1)Nc1ncccc1NC(=O)C	1.27	1.37	2.4	29.45	>30			370.43	3.19	26	0.31	3.50
47	CC(C)Oc1ccc(nc1)-c1nsc(n1)Nc1ncccc1N(C)C(=O)C	1.07	1.9	1.62	109	>30	100	100	384.46	3.76	27	0.30	4.35
48	CC(C)Oc1cnc(cc1C(F)(F)F)-c1nsc(n1)Nc1ncccc1N(C)C(=O)C	3.71	1.05	3.5	10.75	26			452.45	4.75	31	0.24	1.93
49	CC(C)Oc1cnc(cc1C(F)(F)F)-c1nsc(n1)Nc1ncccc1N(C)C(=O)C1CC1	1.11	3.7	3.63	2.67	>30			478.49	5.13	33	0.25	2.32
50	CC(C)Oc1ccc(nc1)-c1nsc(n1)Nc1ncccc1N(C)C(=O)C1CC1	0.55	2.3	2.4	2.71		100	100	410.49	4.13	29	0.29	3.86
51	CC(C)Oc1ccc(nc1)-c1nsc(n1)Nc1ncc(cc1C)N(C)C(=O)C	0.488	0.46	2.2	15				398.48	4.04	28	0.31	4.11
52	CC(C)Oc1cnc(cc1C(F)(F)F)-c1nsc(n1)Nc1ncccc1N1CCCC1=O	1.73	1.95	2.7	9.95				464.46	4.82	32	0.25	3.06
53	CN(C(=O)C)c1cc(cnc1Nc1nc(ns1)-c1ccccn1)C(F)(F)F	0.047	0.15	2.2	4.05				394.37	3.87	27	0.37	5.13
54	CC(C)Oc1ccc(nc1)-c1nsc(n1)Nc1ncc(cc1N(C)C(=O)C)C(F)(F)F	0.1389		3.13	13.14	>30			452.45	4.75	31	0.30	3.73
55	CC(C)Oc1ccnc(c1)-c1nsc(n1)Nc1ncc(cc1N(C)C(=O)C)C(F)(F)F	0.013	0.04	3	0.4				452.45	4.75	31	0.35	4.89
56	CC(C)c1ccnc(c1)-c1nsc(n1)Nc1ncc(cc1N(C)C(=O)C)C(F)(F)F	0.004	0.0064	3.1	5.6	10			436.45	5	30	0.38	5.30
57	CC(C)Oc1ccc(nc1)-c1nsc(n1)Nc1ncc(cc1C(=O)N(C)C)C(F)(F)F	0.578	1.3	3.2	3.27				452.45	4.45	31	0.27	3.04
58	CC(C)Oc1cccnc1-c1nsc(n1)Nc1ncc(cc1C(=O)N(C)C)C(F)(F)F	0.621	1.5	2.15	130.2				452.45	4.45	31	0.27	4.06
59	CC(C)Oc1ccc(nc1)-c1nsc(n1)Nc1ncccc1C(=O)N	2.66	3.4	1.6	0.3	>30			356.4	2.61	25	0.30	3.98
60	CNC(=O)c1cccnc1Nc1nc(ns1)-c1ccc(cn1)OC(C)C	0.67	2.4	1.8	10.15				370.43	2.89	26	0.32	4.37
61	CC(C)Oc1ccc(nc1)-c1nsc(n1)Nc1ncccc1C(=O)N(C)C	0.357	2.1	2.1	100.7	>30			384.46	3.46	27	0.33	4.35
